# Supplementary material for: Predictive value of urinary cell cycle arrest biomarkers for all cause-acute kidney injury: a meta-analysis
Source: Sci Rep. 2023 Apr 13;13:6037. doi: 10.1038/s41598-023-33233-9 (PMC10102152; doi:10.1038/s41598-023-33233-9)
Supplement: Supplementary file 1 — Supplementary Information 1. [file 41598_2023_33233_MOESM1_ESM.xls]

## Sheet: raw data-1
author	year	country	study design	population type	age(AKI/NAKI)	males	sample(AKI/NAKI)	clinical setting	AKI definition	detection method	sample storage(℃)
Kashani	2013	USA	PC	Adullts	65(57-77)/64(52-73)	449	101/627	ICU	RIFLE or AKIN criteria	Nephro-Check test	-70℃
Bihorac	2014	USA	PC	Adullts	62(46-78)/63(46-80)	219	71/337	ICU	RIFLE or AKIN criteria	Nephro-Check test	-70℃
Meersch	2014	Germany	PC	Adullts	70(58-82)/72(61-83)	36	26/24	CPB	RIFLE or AKIN criteria	Nephro-Check test	-70℃
Hoste	2014	Belgium	PC	Adullts	64(54-75)/65(54-78)	87	27/126	ICU	KDIGO 2-3	Nephro-Check test	-70℃
Pilarczy	2015	Germany	PC	Adullts	76.2(72.3-80.1)/68.8(59.7-77.9)	48	6/54	CABG	KDIGO 2-3	Nephro-Check test	NR
Dusse	2016	Germany	PC	Adullts	81.4(77.2-58.6)/80.7(74.8-86.6)	16	8/32	CS	KDIGO 2-3	Nephro-Check test	NR
Honore	2016	Belgium	NR	Adullts	64(48-80)/62(45-79)	119	40/192	ICU	KDIGO 2-3	Nephro-Check test	NR
Kimme	2016	Germany	NR	Adullts	65(49-81)/63(49-77)	216	46/252	ED	KDIGO 2-3	Nephro-Check test	-70℃
Finge	2017	France	PC	Adullts	75(67-81)/66(62-75)	69	34/59	CPB	KDIGO	Nephro-Check test	NR
Oezkur	2017	Germany	PC	Adullts	NR	NR	35/115	CPB	KDIGO	Nephro-Check test	NR
Wang	2017	China	PC	Adullts	64(58-69)/53(46-63)	41	20/37	CS	KDIGO	Nephro-Check test	NR
Mayer	2017	Switzerland	PC	Adullts	70(60-80)/66(56-76)	87	9/101	CPB	KDIGO	Nephro-Check test	-70℃
Zaouter	2018	France	PC	Adullts	73(65-81)/71(62-80)	28	37/13	CS	KDIGO	Nephro-Check test	NR
Schiefer	2019	Austria	NR	Adullts	56(46-66)/58(50-66)	29	28/12	OLT	KDIGO 2-3	Nephro-Check test	NR
Chen	2020	China	PC	Infants	33.72(29.9-37.4)/35.4(32.1-38.3)wkg	117	20/217	NICU	KDIGO	ELISA	-80℃
Hatton	2020	USA	PC	Adullts	40(28-54)/35(22-47)	66	39/49	Trauma	KDIGO	Nephro-Check test	-80℃
Sakyi	2021	Ghana	PC	Adullts	36.84(23.71-49.97)/38.48(25.06-51.9)	66	44/107	Trauma inpatient	KDIGO	ELISA	-80℃
Waskowski	2021	Switzerland	PC	Adullts	71.3(61.5-81.1/68.5(58.6-78.4)	77	31/62	aortic surgery	KDIGO	Nephro-Check test	NR
Irqsusi	2021	Germany	PC	Adullts	71.5(66-75)/64.5(57.75-74)	NR	14/36	CS	KDIGO	Nephro-Check test	NR
Yang	2022	Thailand,India,Singapore,Korea,Australia	PC	Adullts	65.0(59.0-79.5)/65.0(53.0-77.0)	316	59/470	ED	KDIGO	Nephro-Check test	2-8℃

## Sheet: raw data-2
Stydy	TP	FP	FN	TN	Sensitivity	Specificity	AUROC(95% CI)	Cut-off value	Time of Measurement
Kashani(2013)	90	313	11	314	0.89	0.5	0.8(NR)	0.3	Within 12h of ICU admission
Bihorac(2014)	65	182	6	155	0.92	0.46	0.82(0.76-0.88)	0.3	Within 12h of ICU admission
Meersch(2014)	24	5	2	19	0.92	0.81	0.84(NR)	0.5	24h after surgery
Hoste(2014)	54	43	7	49	0.89	0.53	0.79(0.69–0.88)	0.3	on ICU admission
Pilarczy(2015)	5	10	1	44	0.89	0.81	0.82(0.622–1.0)	0.82	1 day after surgery
Dusse(2016)	8	3	0	29	1	0.9	0.97 (0.914-1.0)	1.03	24h after TAVI
Honore(2016)	31	48	9	144	0.76	0.75	0.84(0.77-0.90)	1	Within 24 hours of ICU admission
Kimme(2016)	35	118	11	134	0.76	0.53	0.76(0.68- 0.84)	0.3	Within 24 hours of ED admission
Finge(2017)	26	21	8	38	0.76	0.64	0.73(0.62-0.83)	0.3	3h post CPB
Oezkur(2017)	21	14	14	101	0.6	0.88	0.75(NR)	0.3	24 h post CPB
Wang(2017)	15	11	5	26	0.75	0.7	0.80(0.68-0.91)	0.3	4h post cardiac surgery
Mayer(2017)	7	36	2	65	0.78	0.64	0.78(0.67-0.839)	0.41	1h post CPB
Zaouter(2018)	24	5	13	8	0.65	0.62	0.69(0.53-0.84)	0.3	12h after surgery
Adler(2018)	21	1	10	16	0.968	0.941	0.97(0.90-1.00)	0.24	3 h after determination of OHCA
Chen(2020)	16	104	4	113	0.8	0.521	0.65（0.49-0.75）	0.045	2 weeks after NICU asmission
Hatton(2020)	28	11	11	38	0.72	0.78	0.731(0.65-0.84)	0.33	Within 48h of ICU admission
Sakyi(2021)	42	24	2	83	0.958	0.772	0.94(0.90-0.98)	0.3	Within 24h of in-patient
Waskowski(2021)	18	26	13	36	0.58	0.58	0.6（0.49-0.71）	0.3	24h after abdominal aortic surgery
Irqsusi(2021)	12	16	2	20	0.846	0.556	0.725(NR)	0.07	0 h after admission to ICU
	8	4	6	32	0.538	0.882	0.718(NR)	0.35	24h after admission to ICU
Yang(2022)	39	230	20	240	0.66	0.51	0.64(0.59-0.68)	0.3	on ED admisssion

## Sheet: 20 studies
author	year	tp	fp	fn	tn
Kashani	2013	90	313	11	314
Bihorac	2014	65	182	6	155
Meersch	2014	24	5	2	19
Hoste	2014	54	43	7	49
Pilarczy	2015	5	10	1	44
Dusse	2016	8	3	0	29
Honore	2016	31	48	9	144
Kimme	2016	35	118	11	134
Finge	2017	26	21	8	38
Oezkur	2017	21	14	14	101
Wang	2017	15	11	5	26
Mayer	2017	7	36	2	65
Zaouter	2018	24	5	13	8
Adler	2018	21	1	10	16
Chen	2020	16	104	4	113
Hatton	2020	28	11	11	38
Sakyi	2021	42	24	2	83
Waskowski	2021	18	26	13	36
Irqsusi	2021	8	4	6	32
Yang	2022	39	230	20	240

## Sheet: subgroup analysis
Mean age≥65y (n=9)		author	year	tp	fp	fn	tn		Mean age＜65y (n=10)		author	year	tp	fp	fn	tn
		Meersch	2014	24	5	2	19				Kashani	2013	90	313	11	314
		Pilarczy	2015	5	10	1	44				Bihorac	2014	65	182	6	155
		Dusse	2016	8	3	0	29				Hoste	2014	54	43	7	49
		Finge	2017	26	21	8	38				Honore	2016	31	48	9	144
		Mayer	2017	7	36	2	65				Kimme	2016	35	118	11	134
		Zaouter	2018	24	5	13	8				Oezkur	2017	21	14	14	101
		Waskowski	2021	18	26	13	36				Wang	2017	15	11	5	26
		Irqsusi	2021	8	4	6	32				Adler	2018	21	1	10	16
		Yang	2022	39	230	20	240				Hatton	2020	28	11	11	38
											Sakyi	2021	42	24	2	83
All stage (n=15)		author	year	tp	fp	fn	tn		Stage 2-3 (n=5)		author	year	tp	fp	fn	tn
		Kashani	2013	90	313	11	314				Hoste	2014	54	43	7	49
		Bihorac	2014	65	182	6	155				Pilarczy	2015	5	10	1	44
		Meersch	2014	24	5	2	19				Dusse	2016	8	3	0	29
		Finge	2017	26	21	8	38				Honore	2016	31	48	9	144
		Oezkur	2017	21	14	14	101				Kimme	2016	35	118	11	134
		Wang	2017	15	11	5	26
		Mayer	2017	7	36	2	65
		Zaouter	2018	24	5	13	8
		Adler	2018	21	1	10	16
		Chen	2020	16	104	4	113
		Hatton	2020	28	11	11	38
		Sakyi	2021	42	24	2	83
		Waskowski	2021	18	26	13	36
		Irqsusi	2021	8	4	6	32
		Yang	2022	39	230	20	240
Within 12h (n=9)		author	year	tp	fp	fn	tn		12-24h (n=4)		author	year	tp	fp	fn	tn		24-48h(n=7)		author	year	tp	fp	fn	tn
		Kashani	2013	90	313	11	314				Honore	2016	31	48	9	144				Meersch	2014	24	5	2	19
		Bihorac	2014	65	182	6	155				Kimme	2016	35	118	11	134				Pilarczy	2015	5	10	1	44
		Hoste	2014	54	43	7	49				Sakyi	2021	42	24	2	83				Dusse	2016	8	3	0	29
		Honore	2016	31	48	9	144				Zaouter	2018	24	5	13	8				Oezkur	2017	21	14	14	101
		Finge	2017	26	21	8	38													Hatton	2020	28	11	11	38
		Wang	2017	15	11	5	26													Waskowski	2021	18	26	13	36
		Mayer	2017	7	36	2	65													Irqsusi	2021	8	4	6	32
		Adler	2018	21	1	10	16
		Yang	2022	39	230	20	240
Cardiac surgey (n=10)		author	year	tp	fp	fn	tn		ICU and ED (n=7)		author	year	tp	fp	fn	tn		others(n=3)		author	year	tp	fp	fn	tn
		Meersch	2014	24	5	2	19				Kashani	2013	90	313	11	314				Adler	2018	21	1	10	16
		Pilarczy	2015	5	10	1	44				Bihorac	2014	65	182	6	155				Hatton	2020	28	11	11	38
		Dusse	2016	8	3	0	29				Hoste	2014	54	43	7	49				Sakyi	2021	42	24	2	83
		Finge	2017	26	21	8	38				Honore	2016	31	48	9	144
		Oezkur	2017	21	14	14	101				Kimme	2016	35	118	11	134
		Wang	2017	15	11	5	26				Chen	2020	16	104	4	113
		Mayer	2017	7	36	2	65				Yang	2022	39	230	20	240
		Zaouter	2018	24	5	13	8
		Waskowski	2021	18	26	13	36
		Irqsusi	2021	8	4	6	32
cutoff value=0.3(n=11)		author	year	tp	fp	fn	tn		cutoff value≠0.3(n=10)		author	year	tp	fp	fn	tn
		Kashani	2013	90	313	11	314				Meersch	2014	24	5	2	19
		Bihorac	2014	65	182	6	155				Pilarczy	2015	5	10	1	44
		Hoste	2014	54	43	7	49				Dusse	2016	8	3	0	29
		Kimme	2016	35	118	11	134				Honore	2016	31	48	9	144
		Finge	2017	26	21	8	38				Mayer	2017	7	36	2	65
		Oezkur	2017	21	14	14	101				Adler	2018	21	1	10	16
		Wang	2017	15	11	5	26				Chen	2020	16	104	4	113
		Zaouter	2018	24	5	13	8				Hatton	2020	28	11	11	38
		Sakyi	2021	42	24	2	83				Irqsusi-1	2021	12	16	2	20
		Waskowski	2021	18	26	13	36				Irqsusi-2	2021	8	4	6	32
		Yang	2022	39	230	20	240
